# Supplementary material for: Catalytic mechanism of the tyrosinase reaction toward the Tyr98 residue in the caddie protein
Source: PLoS Biol. 2018 Dec 31;16(12):e3000077. doi: 10.1371/journal.pbio.3000077 (PMC6312201; doi:10.1371/journal.pbio.3000077)
Supplement: S2 Table — (XLSX) [file pbio.3000077.s004.xlsx]

## Sheet: Sheet1
Data collection and refinement statistics of the crystal structures obtained at 4°C
Data set	ST7	ST8	ST9	ST10
Protein	WT	WT	WT	WT
Preparationa	aerobic,	aerobic,	aerobic,	aerobic,
	4°C,	4°C,	4°C,	4°C,
	1 h	2 h	4 h	9 h
Data collection
Beam line	BL38B1	BL38B1	BL38B1	BL38B1
Wavelength (Å)	1	1	1	0.9
Space group	P21212	P21212	P21212	P21212
Cell dimensions (Å)
a	64.93	64.77	65.18	65.3
b	97.33	96.97	97.6	97.62
c	54.84	54.63	54.96	55.02
Resolution (Å)	100-1.32	100-1.35	100-1.28	100-1.17
Unique reflection	81854	75438	89792	112314
Redundancya	5.2 (5.1)	5.4 (5.3)	6.5 (6.4)	5.4 (5.2)
Completeness (%)a	99.4 (99.6)	98.7 (97.1)	98.8 (97.8)	94.2 (91.6)
Rmerge (%)a,b	4.5 (44.5)	5.1 (48.0)	4.3 (44.2)	5.1 (42.6)
I/sa	35.8 (3.0)	30.9 (3.1)	39.5 (3.5)	30.3 (3.4)
Refinement
Resolution (Å)	30.0-1.32	30.0-1.35	30.0-1.28	30.0-1.17
Used reflections	81781	75262	89734	112136
Occupancy sum of atoms	3183	3231	3234	3297
R (%)	13.6	13.4	14.2	13.1
Rfree (%)	18.8	17.8	18.7	17.3
Rms deviations
Bond length (Å)	0.013	0.013	0.016	0.018
Angle distance (Å)	0.029	0.029	0.029	0.03
PDB ID	5Z0I	5Z0J	5Z0K	5Z0L
aValues in parentheses are for the highest resolution bin.
bRmerge=S|I−<I>|/SI, where I is the observed intensity and <I> is the mean value of I.
