# Supplementary material for: Catalytic mechanism of the tyrosinase reaction toward the Tyr98 residue in the caddie protein
Source: PLoS Biol. 2018 Dec 31;16(12):e3000077. doi: 10.1371/journal.pbio.3000077 (PMC6312201; doi:10.1371/journal.pbio.3000077)
Supplement: S3 Table — (XLSX) [file pbio.3000077.s005.xlsx]

## Sheet: Sheet1
Refined occupanciesa in the crystal structures obtained at 4°C
	ST7	ST8	ST9	ST10
CuA-1	0.498	0.328	0.211	0.184
CuA-2	0.378	0.341	0.322	0.285
CuA-3	0.124	0.331	0.467	0.531
Oζ2	0.109	0.391	0.531	0.676
Peroxide	0.393	0.281	0.258	0.139
aOccupancies were refined using the restraints described in the main text.
